# Supplementary material for: Spatial distribution of bacterial communities driven by multiple environmental factors in a beach wetland of the largest freshwater lake in China
Source: Front Microbiol. 2015 Feb 26;6:129. doi: 10.3389/fmicb.2015.00129 (PMC4341555; doi:10.3389/fmicb.2015.00129)
Supplement: Table S1 — All 30 soil physicochemical data. [file TableS1.XLSX]

## Sheet: Sheet1
	Table S1 All 30 soil physicochemical data
	Location	depth (cm)	distance (m)	WC (%)	pH	NH4+ (mg·Kg)	NO3- (mg·Kg-1)	SOC (g·Kg-1)	SBD (g·cm-3)
A1	N29o11'51.2" E115o58'56.1"	2.5	0	32.19±0.98	6.46±0.60	43.72±4.13	1.22±0.43	25.09	0.41±0.03
A2		7.5	0	32.01±0.87	6.81±0.23	33.81±5.55	1.09±0.51	10.14	0.36±0.01
A3		15	0	33.23±0.82	6.7±0.12	31.59±1.31	0.78±0.49	6.72	0.35±0.01
A4		25	0	29.24±0.79	6.85±0.14	35.03±2.87	0.69±0.13	6.8	0.48±0.01
A5		45	0	27.02±0.56	7.03±0.26	24.42±0.67	0.52±0.34	7.35	0.57±0.01
A6		80	0	24.95±0.33	6.96±0.08	17.75±1.63	1.13±0.35	6.99	0.55±0.03
B1	N29o11'48.5" E115o58'56.7"	2.5	125	27.33±0.61	7.93±0.18	68.81±3.21	28.72±4.10	8.45	0.35±0.02
B2		7.5	125	27.31±0.72	7.8±0.34	53.27±10.13	19.68±4.66	7.97	0.35±0.02
B3		15	125	25.3±0.30	7.64±0.14	23.86±4.35	6.13±5.71	8.33	0.53±0.01
B4		25	125	24.98±0.28	7.44±0.16	21.55±1.31	3.42±2.97	7.15	0.56±0.01
B5		45	125	26.63±0.20	7.47±0.35	17.10±0.64	0.71±0.04	7.43	0.56±0.01
B6		80	125	26.81±0.15	7.72±0.07	14.91±6.35	0.14±0.03	6.03	0.53±0.00
C1	N29o11'45.2" E115o58'55.3"	2.5	250	23.3±0.31	7.07±0.26	45.46±7.12	0.55±0.19	7.99	0.31±0.00
C2		7.5	250	22.99±0.10	7.14±0.18	38.31±6.07	0.68±0.34	8.07	0.46±0.02
C3		15	250	23.87±0.29	7.21±0.19	27.86±3.77	0.45±0.35	8.32	0.49±0.04
C4		25	250	24.95±0.17	7.00±0.36	66.13±0.47	0.69±0.21	6.71	0.44±0.03
C5		45	250	24.91±0.13	7.30±0.22	20.09±2.10	0.83±0.14	7.55	0.51±0.01
C6		80	250	26.63±0.15	7.48±0.39	17.78±2.87	0.79±0.19	7.01	0.45±0.01
D1	N29o11'41.7" E115o58'53.6"	2.5	375	23.17±0.56	7.58±0.25	66.67±5.73	4.07±0.89	6.37	0.27±0.02
D2		7.5	375	23.85±0.17	7.35±0.19	58.41±5.13	2.81±0.93	7.82	0.37±0.03
D3		15	375	22.84±0.51	7.27±0.14	38.46±5.08	12.26±1.52	5.47	0.49±0.00
D4		25	375	24.01±0.45	7.37±0.12	24.21±2.31	1.33±0.38	6.15	0.52±0.03
D5		45	375	24.46±0.20	7.40±0.20	17.93±3.53	0.89±0.12	6.37	0.50±0.02
D6		80	375	25.66±0.14	7.42±0.40	16.78±0.42	1.17±0.02	6.44	0.47±0.00
E1	N29o11'37.2" E115o58'51.8"	2.5	500	25.23±0.67	6.80±0.53	107.86±8.54	2.83±0.55	6.51	0.27±0.02
E2		7.5	500	24.6±0.69	6.62±0.57	80.94±7.88	3.07±0.37	6.48	0.43±0.05
E3		15	500	23.15±0.58	6.82±0.62	44.31±6.07	2.71±0.42	6.31	0.57±0.04
E4		25	500	23.4±0.14	7.38±0.25	26.71±5.31	1.64±0.40	5.94	0.61±0.01
E5		45	500	25.15±0.17	7.07±0.22	17.83±1.79	1.01±0.23	6.12	0.62±0.01
E6		80	500	25.83±0.16	7.53±0.42	35.91±0.28	1.16±0.15	6.09	0.55±0.01
a All values were mean±SE (n=3).
depth: the depth from surface layer
distance: the distance from water-land junction
WC: Water Contents
NH4+ and NO3- were the inorganic N extracted by 2M KCl
SOC: soil organic carbon
SBD: soil bulk density
