# Supplementary material for: Spatial distribution of bacterial communities driven by multiple environmental factors in a beach wetland of the largest freshwater lake in China
Source: Front Microbiol. 2015 Feb 26;6:129. doi: 10.3389/fmicb.2015.00129 (PMC4341555; doi:10.3389/fmicb.2015.00129)
Supplement: Table S3 — Analyses of the 30 bacterial clone libraries. [file TableS3.XLS]

## Sheet: Sheet1
Table S3 Analyses of the 30 bacterial clone libraries
Samples	No. of total clones	No. of different OTUs	SACE	SChao 1	Shannon-Weaver index
A	487	345	1909	1041	5.27
0-5 cm	83	65	598	295	4.068
5-10 cm	79	65	229	204	4.223
10-20 cm	75	64	535	312	4.043
20-30 cm	86	77	253	239	4.231
30-60 cm	79	34	42.58	45.17	2.999
60-100 cm	85	40	572	98	2.578
B	477	349	983	1008	5.37
0-5 cm	81	52	100	132	3.8
5-10 cm	74	56	531	246	3.87
10-20 cm	77	64	158	136	4.06
20-30 cm	78	68	406	385	4.17
30-60 cm	82	50	341	206	3.46
60-100 cm	85	59	340	290	3.34
C	483	404	917	853	5.69
0-5 cm	84	57	103	99	3.94
5-10 cm	78	66	214	209	4.12
10-20 cm	79	73	284	258	4.27
20-30 cm	83	65	184	176	4.07
30-60 cm	80	70	225	191	4.14
60-100 cm	79	73	361	340	4.2
D	476	391	1628	963	5.64
0-5 cm	77	67	263	248	4.2
5-10 cm	79	68	352	423	4.14
10-20 cm	77	64	196	193	4.02
20-30 cm	82	67	135	133	4.04
30-60 cm	81	57	131	110	3.93
60-100 cm	80	68	613	290	4.14
E	457	377	991	959	5.71
0-5 cm	73	60	177	157	4.04
5-10 cm	74	60	130	111	4.04
10-20 cm	78	70	295	244	4.24
20-30 cm	80	70	242	228	4.16
30-60 cm	74	52	120	118	3.87
60-100 cm	78	65	208	174	4.03
