# Supplementary material for: Spatial distribution of bacterial communities driven by multiple environmental factors in a beach wetland of the largest freshwater lake in China
Source: Front Microbiol. 2015 Feb 26;6:129. doi: 10.3389/fmicb.2015.00129 (PMC4341555; doi:10.3389/fmicb.2015.00129)
Supplement: Table S4 — Relative abundance distribution of operational taxonomic units (OTU) (97% similarity). [file TableS4.XLSX]

## Sheet: Sheet1
Table S4 Relative abundance distribution of operational taxonomic units (OTU) (97% similarity)
phylum	class	order	family	genus	0-5 cm (Relative abundance, %)					5-10 cm (Relative abundance, %)					10-20 cm (Relative abundance, %)					20-30 cm (Relative abundance, %)					30-60 cm (Relative abundance, %)					60-100 cm (Relative abundance, %)
					A	B	C	D	E	A	B	C	D	E	A	B	C	D	E	A	B	C	D	E	A	B	C	D	E	A	B	C	D	E
proteobacteria	Alphaproteobacteria	Rhodobacterales	Rhodobacteraceae	Rhodobacter	2.94118	1.85185	0	0	0	0	1.66667	0	0	1.5873	0	0	0	0	0	1.2987	1.28205	0	0	0	0	0	0	0	0	2.43902	0	0	0	0
		Sphingomonadales	Sphingomonadaceae	Sphingosinicella	1.47059	7.40741	1.75439	0	0	1.40845	5	0	0	0	0	1.40845	0	0	0	0	0	0	0	0	0	0	0	0	0	0	0	0	1.42857	1.66667
				Blastomonas	0	0	0	0	0	0	0	0	1.6129	0	0	0	0	0	0	0	0	0	0	0	0	0	0	0	0	0	0	0	0	0
				Sandarakinorhabdus	1.47059	0	0	0	0	0	0	0	0	0	0	0	0	0	0	0	0	0	0	0	0	0	0	0	0	0	0	0	0	0
				Novosphingobium	0	0	0	0	0	0	0	0	0	0	0	1.40845	0	0	0	0	0	0	0	0	0	0	0	0	0	0	0	0	0	0
		Rhizobiales	Methylocystaceae	Methylocystis	4.41176	3.7037	1.75439	1.42857	2.89855	1.40845	5	0	0	0	4.54545	1.40845	0	0	0	9.09091	8.97436	0	0	0	0	0	0	0	0	0	0	0	0	0
				Methylosinus	0	0	0	0	0	0	0	0	0	1.5873	0	0	0	0	0	0	0	0	0	0	0	0	0	0	0	0	0	0	0	0
				unclassified_Methylocystaceae	0	0	0	0	0	0	0	1.47059	0	1.5873	0	0	1.40845	0	1.53846	0	0	0	0	0	0	1.92308	0	0	0	0	0	0	0	0
			Xanthobacteraceae	Pseudolabrys	0	1.85185	1.75439	0	0	1.40845	1.66667	4.41176	3.22581	1.5873	0	4.22535	1.40845	1.78571	3.07692	1.2987	1.28205	0	0	1.5873	0	0	1.6129	1.69492	1.81818	0	0	0	1.42857	1.66667
			Bradyrhizobiaceae	Bradyrhizobium	0	1.85185	1.75439	1.42857	4.34783	0	3.33333	2.94118	1.6129	1.5873	0	1.40845	1.40845	1.78571	3.07692	0	0	1.66667	0	0	0	0	0	1.69492	1.81818	0	0	1.5625	0	0
				Rhodoblastus	0	0	0	0	0	0	0	0	0	0	1.51515	0	0	0	0	0	0	0	0	0	0	0	0	0	0	0	0	0	0	0
			Phyllobacteriaceae	unclass	0	0	0	0	0	0	0	0	0	0	0	0	0	0	0	1.2987	1.28205	0	0	0	0	0	0	0	0	0	0	0	0	0
			Hyphomicrobiaceae	Rhodomicrobium	0	0	1.75439	2.85714	0	0	0	1.47059	1.6129	0	0	0	0	3.57143	1.53846	0	0	0	0	1.5873	0	0	0	0	0	0	0	0	0	0
				Rhodoplanes	0	0	3.50877	7.14286	4.34783	0	1.66667	11.7647	8.06452	6.34921	0	0	2.8169	1.78571	4.61538	0	0	5	3.38983	4.7619	0	0	0	0	1.81818	0	0	1.5625	0	1.66667
				Hyphomicrobium	0	0	1.75439	0	2.89855	1.40845	0	0	0	0	0	0	0	1.78571	0	0	0	0	0	0	0	0	0	0	0	0	0	0	0	1.66667
				Pedomicrobium	0	0	1.75439	0	0	0	0	0	0	0	0	0	0	0	0	0	0	0	0	0	0	0	0	0	0	0	0	0	0	0
			Rhizobiaceae	Rhizobium	0	0	0	0	1.44928	0	1.66667	0	1.6129	0	0	0	0	0	0	0	0	0	0	0	0	0	0	3.38983	0	0	0	0	0	0
				Tepidamorphus	0	0	0	0	0	0	1.66667	0	0	0	0	0	0	0	0	0	0	0	0	0	0	0	0	0	0	0	0	0	0	0
			Rhizobiales_incertae_sedis	Bauldia	0	0	0	0	0	0	0	0	0	1.5873	0	0	0	0	0	0	0	0	0	0	0	0	0	0	0	0	0	0	0	0
			unclassified_Rhizobiales	unclassified_Rhizobiales	0	0	1.75439	2.85714	0	0	3.33333	1.47059	0	0	0	1.40845	1.40845	1.78571	0	1.2987	1.28205	0	0	0	0	0	0	0	0	0	0	0	1.42857	1.66667
		Rhodospirillales	Acetobacteraceae	Acidisphaera	0	1.85185	0	1.42857	1.44928	0	0	1.47059	0	0	0	0	1.40845	1.78571	0	0	0	0	0	0	0	0	0	1.69492	0	0	0	0	0	0
				Stella	0	0	0	0	0	0	0	0	0	0	0	0	0	0	0	0	0	0	0	1.5873	0	0	0	0	0	0	0	0	0	0
			Rhodospirillaceae	Dongia	0	0	0	1.42857	0	0	0	0	0	0	0	0	0	0	0	0	0	0	0	0	0	0	0	0	1.81818	0	0	0	0	0
			unclassified_Rhodospirillales	unclassified_Rhodospirillales	0	0	1.75439	0	0	0	0	2.94118	3.22581	1.5873	0	0	2.8169	3.57143	0	0	0	0	1.69492	0	0	0	0	0	0	0	0	1.5625	1.42857	1.66667
		Caulobacterales	Caulobacteraceae	Phenylobacterium	0	0	1.75439	0	0	0	0	1.47059	0	0	0	0	0	0	0	1.2987	0	0	0	0	0	0	0	0	0	0	0	0	0	0
				Caulobacter	0	0	1.75439	1.42857	1.44928	0	0	0	0	0	0	0	0	0	0	0	0	0	0	0	0	0	0	0	0	0	0	0	0	0
		Alphaproteobacteria_incertae_sedis		Rhizomicrobium	0	0	1.75439	0	1.44928	0	0	0	0	0	0	0	0	0	0	0	0	0	0	0	0	0	0	0	0	0	0	0	0	0
		unclassified		unclassified Alphaproteobacteria	0	1.85185	0	0	0	0	0	0	0	0	3.0303	0	1.40845	0	0	0	0	0	0	0	0	0	1.6129	0	0	0	0	0	0	0
	Gammaproteobacteria	Xanthomonadales	Sinobacteraceae	Steroidobacter	1.47059	0	0	2.85714	0	2.8169	1.66667	1.47059	1.6129	3.1746	3.0303	0	1.40845	0	0	1.2987	1.28205	0	0	0	0	0	1.6129	0	0	2.43902	0	0	0	0
				Nevskia	0	0	0	0	0	0	0	0	0	0	1.51515	0	0	0	0	0	0	0	0	0	0	0	0	0	0	0	0	0	0	0
			Xanthomonadaceae	unclassified_Xanthomonadaceae	0	1.85185	0	0	0	0	1.66667	0	0	0	0	0	0	0	0	0	0	0	0	0	0	0	0	0	0	0	0	0	0	0
				Arenimonas	1.47059	3.7037	0	0	0	0	5	0	0	0	1.51515	0	0	0	0	0	0	0	0	0	0	0	0	0	0	0	0	0	0	0
				Dyella	0	0	0	0	0	0	0	0	0	0	1.51515	0	0	0	0	0	0	1.66667	0	0	0	0	0	0	0	0	0	0	0	0
				Rudaea	0	0	0	1.42857	1.44928	0	0	0	0	0	0	0	0	0	0	0	0	0	0	0	0	0	0	0	0	0	0	0	1.42857	0
				Lysobacter	0	0	0	0	0	0	0	0	0	0	0	0	0	0	0	0	0	0	0	0	0	0	0	0	0	0	0	0	1.42857	0
				Rhodanobacter	0	0	1.75439	0	0	0	0	0	0	0	0	0	0	0	0	0	0	0	0	0	0	0	0	0	0	0	0	0	0	0
			unclassified_Xanthomonadaceae	unclassified_Xanthomonadaceae	0	0	1.75439	0	0	0	0	0	0	0	0	0	0	0	0	0	0	0	0	0	0	0	0	0	0	0	0	0	0	0
		Methyococcales	Methylococcaceae	Methylobacter	0	0	0	0	0	1.40845	0	0	0	0	1.51515	0	0	0	0	1.2987	1.28205	0	0	0	0	0	0	0	0	0	0	0	0	0
		Alteromonadales	Alteromonadaceae	Haliea	0	1.85185	0	0	0	0	0	0	0	0	0	0	0	0	0	0	0	0	0	0	0	0	0	0	0	0	0	0	0	0
		Pseudomonadales	Moraxellaceae	Acinetobacter	0	0	0	0	0	1.40845	0	0	0	0	0	0	0	0	0	1.2987	1.28205	0	0	0	20.5882	0	0	0	0	4.87805	0	0	0	0
			Pseudomonadaceae	Pseudomonas	0	0	0	0	0	0	0	0	0	0	0	0	0	0	0	0	0	0	0	1.5873	0	0	0	0	0	0	0	0	0	0
		Legionellales	Coxiellaceae	Coxiella	0	0	0	0	0	0	0	0	0	0	0	0	0	0	0	1.2987	1.28205	0	0	0	0	0	0	0	0	0	0	0	0	0
		unclassified_Gammaproteobacteria		unclassified_Gammaproteobacteria	1.47059	0	0	0	1.44928	0	0	1.47059	0	0	0	0	0	0	0	1.2987	1.28205	1.66667	0	0	0	1.92308	1.6129	0	1.81818	0	0	1.5625	1.42857	0
	Betaproteobacteria	Burkholderiales	Comamonadaceae	Curvibacter	0	0	0	0	0	1.40845	0	0	0	0	0	2.8169	0	0	0	1.2987	1.28205	0	0	0	2.94118	0	0	0	0	0	0	0	0	0
				Rhodoferax	0	0	0	0	0	0	0	0	0	0	0	0	0	0	0	1.2987	2.5641	0	0	0	0	0	0	0	0	0	0	0	0	0
				Variovorax	0	1.85185	0	0	0	0	0	0	0	0	0	0	0	0	0	0	0	0	0	0	0	0	0	0	0	0	0	0	1.42857	0
				Albidiferax	0	0	0	0	0	0	0	0	0	0	0	0	0	0	0	1.2987	0	0	0	0	0	1.92308	0	0	0	0	0	0	0	0
			Oxalobacteraceae	unclassified_Oxalobacteraceae	0	0	0	0	0	0	0	0	0	0	1.51515	0	0	0	0	0	0	0	0	0	0	0	0	0	0	0	0	0	0	0
				Duganella	1.47059	0	0	0	0	0	0	0	0	0	0	0	0	0	0	0	0	0	0	0	0	0	0	0	0	0	0	1.5625	0	0
				Massilia	0	0	1.75439	0	0	0	0	0	0	0	0	1.40845	0	0	0	0	0	0	0	0	0	0	0	0	0	2.43902	0	0	1.42857	0
				Undibacterium	0	0	0	0	0	0	0	0	0	0	0	0	0	0	0	0	0	0	0	0	0	0	0	0	0	0	0	0	0	1.66667
			Burkholderiales_incertae_sedis	Aquabacterium	1.47059	0	0	0	0	0	0	0	0	0	1.51515	0	0	0	0	1.2987	0	1.66667	0	0	0	0	0	0	0	0	0	0	0	0
				Rubrivivax	0	0	0	0	0	0	0	0	0	0	0	0	0	0	0	0	1.28205	0	0	0	0	0	0	0	0	0	0	0	0	0
				Ideonella	0	0	0	0	0	0	0	0	0	0	0	0	0	0	0	2.5974	2.5641	0	0	0	5.88235	0	0	0	0	0	0	0	0	0
				Thiobacter	0	0	0	0	0	0	0	0	0	0	0	0	0	0	0	0	0	0	0	0	0	0	0	0	0	0	0	0	1.42857	0
				unclass Burkholderiales_incertae_sedis	0	0	1.75439	1.42857	0	0	0	0	0	0	0	0	0	0	0	0	0	1.66667	0	0	0	0	0	0	0	0	0	0	0	0
			Burkholderiaceae	Burkholderia	0	0	0	0	1.44928	0	0	0	0	0	0	0	0	0	0	0	0	1.66667	0	0	0	0	0	0	0	0	0	0	0	0
				Ralstonia	0	0	0	0	0	0	0	0	0	0	0	0	0	1.78571	0	0	0	0	0	0	0	0	0	0	0	0	0	0	0	0
			unclassified_Burkholderiales	unclassified_Burkholderiales	4.41176	3.7037	0	1.42857	0	1.40845	0	0	0	0	0	0	0	0	0	0	0	0	0	0	0	0	0	0	0	0	0	0	0	0
		Hydrogenophilales	Hydrogenophilaceae	sulfuricella	2.94118	0	0	0	0	0	0	0	0	0	1.51515	0	0	0	0	0	0	0	0	0	0	0	0	0	0	0	0	0	0	0
				Thiobacillus	0	0	0	1.42857	0	0	0	0	0	0	0	0	1.40845	0	0	1.2987	1.28205	0	0	0	0	0	0	0	0	0	0	0	0	0
		Rhodocyclales	Rhodocyclales	Dechloromonas	0	1.85185	0	0	0	0	6.66667	0	0	0	1.51515	7.04225	0	0	0	0	0	0	0	0	0	0	0	0	0	0	0	0	0	0
				unclassified_Rhodocyclaceae	1.47059	0	0	2.85714	1.44928	0	0	0	3.22581	1.5873	3.0303	0	1.40845	0	1.53846	1.2987	2.5641	0	0	0	0	1.92308	1.6129	0	0	0	0	0	0	0
		Nitrosomonadales	Nitrosomonadaceae	Nitrosospira	0	0	0	0	0	0	0	0	0	0	0	0	0	0	0	0	0	0	0	0	0	0	1.6129	0	0	0	0	0	0	1.66667
		Neisseriales	Neisseriaceae	unclass	0	0	0	0	0	0	0	0	0	0	0	0	0	0	0	0	0	0	0	0	0	0	0	0	0	0	0	1.5625	1.42857	0
		unclassified_Betaproteobacteria		unclassified_Betaproteobacteria	7.35294	9.25926	1.75439	5.71429	0	12.6761	5	0	6.45161	0	7.57576	7.04225	1.40845	0	3.07692	1.2987	0	3.33333	1.69492	0	0	5.76923	0	0	0	4.87805	0	1.5625	1.42857	0
	Deltaproteobacteria	Myxococcales	Cystobacteraceae	Anaeromyxobacter	0	0	0	1.42857	2.89855	0	1.66667	1.47059	1.6129	0	0	1.40845	0	0	3.07692	0	0	0	1.69492	0	0	0	1.6129	0	0	0	3.38983	3.125	2.85714	0
				Cystobacter	0	0	0	0	0	0	0	0	0	0	0	0	0	0	1.53846	0	0	0	0	1.5873	0	0	0	0	0	0	0	0	0	0
			Sorangiineae	unclassified_Sorangiineae	0	0	0	0	0	0	0	0	0	0	0	0	0	0	0	0	0	0	0	0	0	0	0	0	0	0	0	0	0	0
			Polyangiaceae	unclassified_Polyangiaceae	0	0	0	0	0	0	1.66667	0	0	0	0	0	0	1.78571	0	1.2987	1.28205	0	0	0	0	0	0	0	0	0	0	0	0	0
			Kofleriaceae	Kofleria	0	0	1.75439	0	0	0	0	1.47059	0	0	0	1.40845	0	0	1.53846	0	0	0	0	0	0	0	0	0	0	0	0	0	0	0
			Nannocystineae	unclass	0	0	0	0	0	0	0	0	0	0	0	0	0	0	0	0	0	0	0	0	0	0	0	0	1.81818	0	0	0	0	1.66667
			unclassified_Myxococcales	unclassified_Myxococcales	0	1.85185	0	0	0	0	0	0	0	0	0	0	0	0	0	0	0	0	0	0	0	0	1.6129	0	0	0	0	0	0	0
		Desulfobacterales	Geobacteraceae	Geobacter	5.88235	0	0	0	0	4.22535	0	1.47059	0	0	0	1.40845	0	0	0	0	0	1.66667	1.69492	0	0	0	0	0	1.81818	0	0	3.125	0	0
			Desulfobacteraceae	Desulfonema	1.47059	0	0	0	0	2.8169	0	0	0	0	0	0	0	0	0	2.5974	3.84615	0	0	0	0	1.92308	0	0	0	0	0	0	0	0
		Syntrophobacterales	Syntrophobacteraceae	Syntrophorhabdus	1.47059	0	0	0	2.89855	1.40845	1.66667	0	0	0	1.51515	5.6338	1.40845	0	0	0	0	0	0	0	0	0	0	0	0	0	0	0	0	0
				Syntrophobacter	0	0	0	0	0	0	0	1.47059	0	1.5873	0	0	2.8169	0	3.07692	0	2.5641	0	0	0	0	0	0	0	0	0	0	0	0	0
				unclassified_Syntrophobacteraceae	0	0	0	0	0	2.8169	0	0	0	0	3.0303	0	0	1.78571	0	1.2987	2.5641	1.66667	1.69492	1.5873	0	0	0	0	1.81818	2.43902	0	1.5625	0	5
			Syntrophaceae	Smithella	2.94118	0	0	0	0	0	0	0	0	0	3.0303	0	0	0	0	0	0	0	0	0	0	0	0	0	0	0	0	0	0	0
				Desulfobacca	0	0	1.75439	0	1.44928	0	0	0	0	0	1.51515	0	1.40845	0	0	0	0	1.66667	1.69492	0	0	1.92308	3.22581	0	0	0	0	0	0	1.66667
				unclassified_Syntrophaceae	0	0	0	0	0	0	0	0	0	0	0	1.40845	1.40845	0	0	1.2987	0	0	1.69492	0	0	0	0	0	0	0	0	0	0	0
		unclassified_Deltaproteobacteria		unclassified_Deltaproteobacteria	10.2941	3.7037	8.77193	4.28571	1.44928	15.493	1.66667	2.94118	9.67742	3.1746	10.6061	8.4507	8.4507	5.35714	7.69231	15.5844	11.5385	13.3333	11.8644	11.1111	5.88235	1.92308	9.67742	0	3.63636	2.43902	3.38983	6.25	4.28571	1.66667
	unclassified_"Proteobacteria"				0	1.85185	0	0	0	1.40845	0	2.94118	0	0	0	0	0	0	0	0	1.28205	0	0	0	0	0	0	0	0	0	0	0	0	0
WS3				WS3_genera_incertae_sedis	1.47059	0	0	0	0	0	0	0	0	1.5873	0	0	0	1.78571	1.53846	0	0	0	0	0	0	1.92308	0	0	0	0	0	0	1.42857	3.33333
Verrucomicrobia	Subdivision3			Subdivision3_genera_incertae_sedis	4.41176	0	0	0	1.44928	1.40845	0	0	4.83871	1.5873	0	0	1.40845	0	0	0	0	0	0	1.5873	0	1.92308	0	0	0	0	0	0	0	0
	Spartobacteria			Spartobacteria_genera_incertae_sedis	0	0	0	0	1.44928	0	0	0	1.6129	4.7619	0	0	1.40845	0	0	1.2987	1.28205	0	1.69492	0	0	0	0	0	0	0	0	0	0	0
	Verrucomicrobiae	Verrucomicrobiales	Verrucomicrobiaceae	Luteolibacter	0	0	0	0	0	0	1.66667	0	0	0	0	0	0	0	0	1.2987	1.28205	0	0	0	0	0	0	0	0	0	0	0	0	0
Acidobacteria	Acidobacteria_Gp22			Gp22	0	0	1.75439	0	0	0	0	0	0	0	0	0	0	0	1.53846	0	0	0	0	0	0	0	0	0	0	0	0	1.5625	1.42857	0
				Gp25	0	0	0	0	0	1.40845	0	0	0	0	0	0	0	0	0	0	0	0	0	0	0	0	0	0	0	0	0	0	0	0
				Gp23	0	0	0	0	0	1.40845	0	0	0	0	1.51515	0	0	0	0	0	0	0	0	0	0	0	0	0	0	0	0	0	0	0
	Acidobacteria_Gp18			Gp18	0	0	0	0	1.44928	0	0	1.47059	4.83871	0	0	0	2.8169	3.57143	1.53846	0	0	1.66667	0	0	0	1.92308	0	0	0	0	0	0	0	0
				Gp17	2.94118	0	0	0	0	0	1.66667	1.47059	0	0	1.51515	0	0	0	0	1.2987	1.28205	1.66667	0	0	0	1.92308	3.22581	0	0	0	0	3.125	0	0
				Gp13	0	0	1.75439	0	0	0	0	0	1.6129	0	0	0	0	0	1.53846	0	0	1.66667	0	0	0	0	0	0	1.81818	0	1.69492	1.5625	0	3.33333
				Gp12	0	0	0	0	0	0	0	0	0	0	0	0	0	0	0	1.2987	0	0	0	0	0	0	0	0	0	0	0	0	0	0
				Gp11	1.47059	0	0	0	0	0	0	1.47059	0	0	1.51515	0	0	0	0	0	0	0	0	0	0	0	0	0	0	0	1.69492	1.5625	0	0
				Gp10	1.47059	0	0	0	0	0	0	0	0	0	0	0	0	0	0	0	0	0	0	0	0	0	0	0	0	0	0	0	0	0
	Actinobacteria Gp6			Gp6	2.94118	1.85185	1.75439	2.85714	1.44928	2.8169	1.66667	1.47059	1.6129	1.5873	4.54545	1.40845	0	0	0	2.5974	2.5641	0	0	1.5873	0	0	0	0	1.81818	4.87805	0	0	0	0
	Acidobacteria_Gp7			Gp7	0	0	0	2.85714	2.89855	1.40845	1.66667	0	0	1.5873	0	0	0	0	4.61538	3.8961	3.84615	5	1.69492	1.5873	0	0	1.6129	0	3.63636	0	1.69492	1.5625	2.85714	1.66667
				Gp4	0	0	0	0	0	0	1.66667	0	0	0	0	0	0	0	0	0	0	0	0	0	0	1.92308	3.22581	0	0	2.43902	1.69492	0	1.42857	0
	Acidobacteria_Gp3			Gp3	0	3.7037	3.50877	4.28571	8.69565	0	1.66667	4.41176	3.22581	6.34921	0	0	1.40845	1.78571	4.61538	0	0	0	5.08475	1.5873	0	1.92308	0	0	0	0	1.69492	1.5625	0	0
	Acidobacteria_Gp2			Gp2	0	0	1.75439	1.42857	4.34783	0	1.66667	2.94118	1.6129	4.7619	0	0	1.40845	0	4.61538	0	0	3.33333	3.38983	7.93651	0	0	6.45161	0	0	2.43902	3.38983	3.125	2.85714	6.66667
	Acidobacteria_Gp1			Gp1	0	0	15.7895	10	10.1449	1.40845	0	11.7647	9.67742	9.52381	0	0	11.2676	14.2857	12.3077	1.2987	1.28205	11.6667	10.1695	7.93651	2.94118	5.76923	9.67742	0	12.7273	0	3.38983	9.375	8.57143	10
				Granulicella	0	0	1.75439	0	0	0	0	0	0	0	0	0	0	0	0	0	0	0	0	0	0	0	0	0	0	0	0	0	0	0
	unclass Acidobacteria			unclass Acidobacteria	0	0	0	0	0	0	0	0	0	0	0	0	0	0	0	0	0	1.66667	0	0	0	0	0	0	0	0	3.38983	1.5625	0	0
Nitrospira	Nitrospira"	Nitrospirales"	Nitrospiraceae"	Nitrospira	0	0	0	0	0	0	0	1.47059	0	0	1.51515	0	2.8169	0	1.53846	0	0	3.33333	1.69492	4.7619	0	3.84615	4.83871	0	5.45455	0	1.69492	7.8125	2.85714	5
				Thermodesulfovibrio	4.41176	0	0	0	0	0	0	0	0	1.5873	0	0	1.40845	0	0	0	0	0	0	0	0	0	0	0	0	0	0	0	1.42857	0
				unclass	0	0	0	0	0	0	0	0	0	0	0	0	0	0	0	0	0	0	0	1.5873	0	1.92308	0	0	0	0	1.69492	0	0	0
Bacteroidetes	Sphingobacteria	Sphingobacteriales	Chitinophagaceae	Flavisolibacter	0	0	0	2.85714	0	1.40845	0	0	0	0	0	0	0	0	0	0	0	0	0	0	0	0	0	0	0	0	0	0	0	0
				Mucilaginibacter	0	0	0	0	0	0	0	1.47059	0	0	0	0	0	0	0	0	0	0	0	0	0	0	0	0	0	0	0	0	0	0
				Segetibacter	0	0	0	0	0	0	0	0	0	0	0	0	1.40845	0	0	0	0	0	0	0	0	0	0	0	0	0	0	0	0	0
				unclass	0	0	0	0	0	0	0	0	0	0	0	0	0	1.78571	0	0	0	0	0	0	0	0	0	0	0	0	0	0	0	0
	Flavobacteria	Flavobacteriales	Flavobacteriaceae	Flavobacterium	0	0	0	0	0	1.40845	0	0	0	0	0	1.40845	0	0	0	0	0	0	0	0	0	0	0	0	0	0	0	0	0	0
Chlorobi	Ignavibacteria	Ignavibacteria	Ignavibacteriaceae	Ignavibacterium	0	0	0	0	0	1.40845	0	0	0	0	0	0	0	0	3.07692	0	0	0	0	3.1746	2.94118	1.92308	0	0	1.81818	0	1.69492	0	0	0
Actinobacteria	Actinobacteria	Actinomycetales	Micrococcaceae	Arthrobacter	0	3.7037	0	0	0	0	8.33333	1.47059	0	0	3.0303	12.6761	0	0	0	1.2987	1.28205	0	0	0	5.88235	19.2308	1.6129	0	1.81818	26.8293	15.2542	3.125	7.14286	0
				Actinoplanes	0	0	0	0	0	0	0	0	0	1.5873	0	0	0	0	0	0	0	0	0	0	0	0	0	0	0	0	0	0	0	0
				unclassified_Micrococcaceae	0	0	0	0	0	0	0	0	0	0	0	0	0	0	0	0	1.28205	0	0	0	0	0	0	0	0	0	0	0	0	0
			Mycobacteriaceae	Mycobacterium	0	0	0	1.42857	0	0	0	1.47059	1.6129	1.5873	0	2.8169	0	0	0	0	0	0	0	0	0	0	0	0	0	0	0	0	1.42857	0
				Agromyces	0	0	0	0	0	0	1.66667	0	0	0	0	0	0	0	0	0	0	0	0	0	0	0	0	0	0	0	0	0	0	0
			Intrasporangiaceae	Terrabacter	0	0	0	0	1.44928	0	3.33333	1.47059	0	0	0	2.8169	0	0	0	0	0	0	0	0	2.94118	0	0	0	0	0	3.38983	0	0	0
				Oryzihumus	0	0	1.75439	1.42857	0	0	1.66667	0	0	0	0	0	0	0	0	0	0	0	0	0	0	0	0	0	0	0	0	0	0	0
				unclassified_Intrasporangiaceae	0	3.7037	0	0	0	0	0	0	0	0	0	0	0	0	0	0	0	0	0	0	0	0	0	0	0	0	0	0	0	0
			Streptomycetaceae	streptomyces	0	0	0	1.42857	4.34783	0	0	2.94118	6.45161	3.1746	0	0	0	1.78571	0	0	0	0	1.69492	1.5873	0	0	1.6129	0	0	2.43902	0	1.5625	0	0
				Streptacidiphilus	0	0	0	0	0	0	0	0	0	0	0	0	0	0	0	0	0	0	0	1.5873	0	0	0	0	0	0	0	0	0	0
				Kitasatospora	0	0	0	0	0	0	0	0	0	0	0	0	0	0	0	0	0	0	0	0	0	0	0	0	0	0	0	0	2.85714	0
				unclass	0	0	0	0	0	0	0	0	0	1.5873	0	0	0	0	0	0	0	0	0	1.5873	0	0	0	0	1.81818	0	0	0	0	0
			Frankineae	Geodermatophilaceae	0	1.85185	0	0	1.44928	0	0	0	0	0	0	0	0	0	0	0	0	0	0	0	0	0	0	0	0	0	0	0	0	0
				Sporichthya	0	0	0	0	1.44928	0	0	0	0	0	0	0	0	0	0	0	0	0	0	0	0	0	0	0	0	0	0	0	0	0
			Nocardioidaceae	Nocardioides	0	1.85185	0	0	0	0	0	0	0	0	0	0	0	0	0	0	0	0	0	0	0	0	0	0	0	0	0	0	0	0
			Thermomonosporangineae	Spirillospora	0	0	0	0	0	0	0	0	0	0	0	0	0	1.78571	0	0	0	0	0	0	0	0	0	0	0	0	0	0	0	0
			Catenulisporineae	Catenulispora	0	0	0	0	1.44928	0	0	0	0	0	0	0	0	0	0	0	0	0	0	0	0	0	0	0	0	0	0	0	0	0
			unclassified_Actinomycetales	unclassified_Actinomycetales	0	1.85185	1.75439	0	1.44928	0	0	0	0	1.5873	0	2.8169	0	0	0	0	1.28205	0	0	0	0	1.92308	3.22581	0	0	0	0	1.5625	2.85714	0
	Rubrobacteridae	Solirubrobacterales	Conexibacteraceae	Conexibacter	2.94118	1.85185	1.75439	1.42857	5.7971	1.40845	6.66667	1.47059	0	0	0	2.8169	1.40845	0	0	3.8961	3.84615	1.66667	1.69492	0	0	1.92308	1.6129	0	5.45455	0	5.08475	1.5625	1.42857	0
			Solirubrobacteraceae	Solirubrobacteer	0	0	0	0	0	0	0	0	0	1.5873	0	0	0	0	0	0	0	0	0	0	0	0	0	0	0	0	0	0	0	0
		unclassified_Rubrobacteridae		unclassified_Rubrobacteridae	0	5.55556	0	1.42857	0	0	0	0	0	1.5873	0	0	0	0	0	0	0	1.66667	1.69492	0	0	0	0	0	0	2.43902	0	0	2.85714	3.33333
	Acidimicrobiales	Acidimicrobiales	Acidimicrobineae	Aciditerrimonas	1.47059	0	0	0	0	1.40845	0	0	1.6129	0	0	2.8169	1.40845	1.78571	0	1.2987	1.28205	0	0	1.5873	5.88235	1.92308	0	0	0	0	0	1.5625	0	0
			unclassified_Solirubrobacterales	unclassified_Solirubrobacterales	0	0	0	0	0	1.40845	0	0	0	0	0	0	0	0	0	0	0	0	0	0	0	0	0	0	0	2.43902	0	0	0	0
	Coriobacteriales	Coriobacteriales	Coriobacteriales	Coriobacteriales	0	0	0	0	0	4.22535	0	0	0	0	1.51515	0	0	0	0	0	0	0	0	0	0	0	0	0	0	0	0	0	1.42857	0
		unclassified_Actinobacteria		unclassified_Actinobacteria	1.47059	5.55556	0	0	0	1.40845	0	0	0	1.5873	1.51515	0	1.40845	0	0	2.5974	0	0	0	0	0	0	1.6129	0	0	2.43902	3.38983	3.125	2.85714	0
Gemmatimonadetes	Gemmatimonadetes	Gemmatimonadales	Gemmatimonadaceae	Gemmatimonas	0	0	7.01754	1.42857	1.44928	2.8169	0	1.47059	1.6129	0	1.51515	0	0	1.78571	0	1.2987	1.28205	1.66667	1.69492	1.5873	2.94118	0	3.22581	0	1.81818	0	5.08475	1.5625	1.42857	0
Armatimonadetes				Armatimonadetes_gp4	0	0	0	0	0	0	0	0	0	0	1.51515	0	0	0	0	0	0	0	0	0	0	0	0	0	3.63636	0	0	1.5625	0	3.33333
	Chthonomonadetes	Chthonomonadales	Chthonomonadaceae	Chthonomonas/Armatimonadetes_gp3	0	0	0	0	0	0	0	0	0	0	0	0	0	0	0	0	0	0	0	0	0	0	3.22581	0	0	0	0	0	0	0
Firmicutes	Bacilli	Bacillales	Paenibacillaceae 1	Paenibacillus	0	0	0	0	0	0	0	0	0	0	1.51515	0	1.40845	0	0	1.2987	1.28205	1.66667	1.69492	0	2.94118	3.84615	0	0	1.81818	2.43902	1.69492	0	0	3.33333
				Tumebacillus	0	0	0	0	0	0	0	0	0	0	1.51515	0	0	0	0	0	0	0	0	0	0	0	0	0	0	0	0	0	0	0
				Cohnella	0	0	0	0	0	0	0	0	0	0	0	0	0	0	0	1.2987	1.28205	0	0	0	0	0	0	0	0	0	0	0	0	0
			Paenibacillaceae 2	Ammoniphilus	0	0	0	0	0	0	0	0	0	0	0	0	0	0	0	0	0	0	0	0	0	0	0	0	0	0	1.69492	0	0	0
			Bacillaceae 1	Bacillus	5.88235	1.85185	0	1.42857	2.89855	0	5	1.47059	0	0	1.51515	1.40845	0	0	0	2.5974	2.5641	0	0	0	0	3.84615	1.6129	0	3.63636	2.43902	1.69492	0	1.42857	0
			Alicyclobacillaceae	Tumebacillus	0	0	0	1.42857	0	0	0	0	0	0	0	0	0	0	0	0	0	0	0	0	0	0	0	0	0	2.43902	0	0	0	0
			Planococcaceae	Planococcaceae_incertae_sedis	0	0	0	0	0	0	0	0	0	0	0	0	0	1.78571	0	0	0	0	0	0	0	0	0	0	0	0	0	0	0	0
			Pasteuriaceae	Pasteuria	0	0	0	0	1.44928	0	0	0	0	0	0	0	0	0	0	0	0	0	0	0	0	0	0	0	0	0	0	0	0	0
		Lactobacillales	Carnobacteriaceae	Trichococcus	0	0	0	0	0	1.40845	0	0	0	0	0	0	0	0	0	0	0	0	0	0	0	0	0	0	0	0	0	0	0	0
	Clostridia	Clostridiales	Peptostreptococcaceae	Clostridium XI	1.47059	0	0	0	0	0	0	0	0	0	3.0303	0	0	0	0	0	0	0	0	0	0	0	0	0	0	0	0	0	0	0
			Peptococcaceae 1	Desulfosporosinus	0	0	0	0	0	0	0	0	0	0	0	0	0	0	0	0	0	0	0	0	0	0	0	0	0	0	0	0	0	1.66667
			Peptococcaceae 2	Pelotomaculum	0	0	0	0	0	0	0	0	0	0	0	0	0	0	0	0	0	0	0	0	0	0	0	0	0	0	0	0	0	0
			Clostridiaceae 1	Clostridium sensu stricto	0	0	0	0	1.44928	0	0	0	0	0	1.51515	2.8169	1.40845	0	1.53846	2.5974	2.5641	0	0	0	2.94118	3.84615	1.6129	0	0	0	0	0	0	1.66667
				Fervidicella	0	0	0	0	1.44928	0	0	0	0	0	0	0	0	0	0	0	0	0	0	0	0	0	0	0	0	0	0	0	0	0
			Ruminococcaceae	Saccharofermentans	1.47059	0	0	0	0	0	0	0	0	0	0	0	0	0	0	1.2987	0	0	0	0	0	0	0	0	0	0	0	0	0	0
				Acetivibrio	0	0	0	0	0	0	0	0	0	0	0	0	0	0	0	0	0	0	0	0	0	0	0	0	0	2.43902	0	0	0	0
				Clostridium III	0	0	1.75439	0	0	0	0	0	0	0	0	0	0	0	0	0	0	0	0	0	0	0	0	0	0	0	0	0	0	0
			Lachnospiraceae	Cellulosilyticum	0	0	0	0	0	2.8169	0	0	0	0	0	0	0	0	0	0	0	0	0	0	0	1.92308	0	0	0	0	0	0	0	0
		Thermoanaerobacterales	Thermoanaerobacteraceae	unclass Thermoanaerobacteraceae	0	0	0	0	0	0	0	0	0	0	0	0	0	0	0	0	0	0	1.69492	0	0	1.92308	0	0	0	0	0	1.5625	0	0
		unclassified_Clostridia		unclassified_Clostridia	0	0	0	0	0	0	0	0	0	0	1.51515	0	0	1.78571	0	0	0	0	0	0	0	0	0	0	0	2.43902	0	0	0	0
	Negativicutes	Selenomonadales	Veillonellaceae	Sporomusa	0	0	0	1.42857	0	0	0	1.47059	0	0	1.51515	0	1.40845	0	0	0	0	0	0	0	2.94118	0	1.6129	0	0	0	1.69492	0	0	1.66667
				unclass Firmicutes	0	1.85185	0	0	0	0	1.66667	1.47059	3.22581	3.1746	1.51515	0	2.8169	5.35714	1.53846	0	1.28205	0	1.69492	0	2.94118	0	4.83871	0	1.81818	2.43902	5.08475	9.375	4.28571	5
Cyanobacteria/Chloroplast	Cyanobacteria		Family I	GpI	1.47059	0	0	0	1.44928	1.40845	1.66667	0	0	0	3.0303	0	0	0	0	0	0	0	0	0	0	0	0	0	0	2.43902	0	0	0	0
	Chloroplast		Chloroplast	Chlorophyta	0	0	0	1.42857	0	0	0	0	0	0	0	0	0	0	0	0	0	0	0	0	0	0	0	0	0	0	0	0	0	0
Spirochaetes	Spirochaetes	Spirochaetales	Spirochaetaceae	Spirochaeta	0	0	0	1.42857	0	0	0	1.47059	0	1.5873	0	0	1.40845	0	0	1.2987	1.28205	0	0	0	0	0	0	0	1.81818	0	3.38983	0	0	0
Planctomycetes	Planctomycetacia	Planctomycetales	Planctomycetaceae	Zavarzinella	0	0	0	0	0	0	1.66667	0	0	0	0	0	0	0	1.53846	0	0	0	0	0	0	0	0	0	0	0	0	0	0	0
				Singulisphaera	0	0	0	1.42857	1.44928	0	0	0	1.6129	0	0	0	1.40845	0	1.53846	0	0	0	0	0	0	0	0	0	0	0	0	0	0	0
				Gemmata	0	0	1.75439	0	0	0	0	0	0	0	0	0	1.40845	0	1.53846	0	0	0	0	1.5873	0	1.92308	0	0	3.63636	0	0	0	1.42857	0
				unclassified_Planctomycetaceae	0	0	0	0	1.44928	1.40845	0	0	0	0	1.51515	0	1.40845	1.78571	0	1.2987	1.28205	0	0	0	0	0	0	0	0	0	0	0	1.42857	0
	Phycisphaerales	Phycisphaeraceae	Phycisphaeraceae	Phycisphaera	0	0	0	0	0	0	0	0	0	0	0	1.40845	0	0	0	0	0	0	0	0	0	0	0	0	0	0	0	0	0	0
TM7				TM7_genera_incertae_sedis	0	0	3.50877	0	1.44928	1.40845	0	0	0	0	0	0	1.40845	0	1.53846	0	0	0	0	0	0	0	0	0	0	0	0	0	0	0
Chloroflexi	Anaerolineae	Anaerolineales	Anaerolineaceae	unclassified_Anaerolineaceae	2.94118	1.85185	0	0	0	2.8169	0	0	3.22581	0	0	0	0	0	3.07692	0	0	0	0	0	0	3.84615	0	0	1.81818	0	1.69492	3.125	1.42857	3.33333
				Bellilinea	1.47059	0	0	1.42857	0	0	0	0	0	3.1746	0	2.8169	0	0	0	1.2987	1.28205	0	0	0	0	1.92308	0	0	0	0	0	0	1.42857	0
				Leptolinea	0	0	0	1.42857	0	0	0	0	0	0	0	0	0	0	0	0	0	0	0	0	0	0	0	0	0	0	0	0	0	0
	Caldilineae	Caldilineales	Caldilineaceae	Caldilinea	0	0	0	0	0	1.40845	0	0	0	0	0	0	0	0	0	0	0	0	0	0	0	0	0	0	0	0	0	0	0	0
	Ktedonobacteria	Ktedonobacterales	Ktedonobacteraceae	Ktedonobacter	0	0	1.75439	4.28571	1.44928	0	0	1.47059	1.6129	3.1746	0	0	2.8169	7.14286	1.53846	0	0	8.33333	8.47458	11.1111	2.94118	0	0	0	1.81818	4.87805	3.38983	0	0	6.66667
			unclassified_Ktedonobacterales	unclassified_Ktedonobacterales	0	0	0	1.42857	0	0	0	1.47059	0	1.5873	0	0	2.8169	14.2857	4.61538	0	0	6.66667	10.1695	4.7619	0	0	1.6129	0	3.63636	2.43902	0	0	1.42857	0
			Thermosporotrichaceae	Thermosporothrix	0	0	0	1.42857	0	0	0	0	1.6129	4.7619	0	0	1.40845	0	3.07692	0	0	1.66667	3.38983	7.93651	0	0	1.6129	0	5.45455	0	1.69492	0	0	0
	Dehalococcoidetes			Dehalocgenimonas	0	0	0	0	0	0	0	0	1.6129	1.5873	0	0	0	0	0	0	0	0	1.69492	0	0	1.92308	1.6129	0	0	0	0	0	2.85714	0
	Thermomicrobia	unclassified_Thermomicrobia		unclassified_Thermomicrobia	0	0	0	0	0	0	0	0	0	0	0	0	1.40845	0	0	0	0	0	1.69492	0	0	0	0	0	0	0	0	0	0	1.66667
		Sphaerobacteridae	Sphaerobacteraceae	Sphaerobacter	0	0	0	0	0	0	0	0	1.6129	0	0	0	0	0	0	0	0	0	0	0	0	0	0	0	0	0	0	0	0	0
	unclassified_Chloroflexi			unclassified_Chloroflexi	1.47059	1.85185	0	1.42857	0	0	0	0	0	1.5873	0	0	2.8169	1.78571	1.53846	0	0	0	5.08475	1.5873	5.88235	0	0	0	3.63636	2.43902	1.69492	0	1.42857	1.66667
Lentisphaerae	Lentisphaeria	Victivallales	Victivallaceae	Victivallis	0	0	0	0	0	0	0	0	0	0	0	0	0	0	0	1.2987	1.28205	0	0	0	0	0	0	0	0	0	0	0	0	0
other				other	0	0	0	0	0	5.6338	0	0	0	0	0	0	0	0	0	0	0	0	0	0	0	0	0	0	0	0	0	0	0	0
unclassified_Bacteria				unclassified Bacteria	2.94118	9.25926	5.26316	4.28571	0	0	5	8.82353	1.6129	4.7619	7.57576	12.6761	9.85915	7.14286	4.61538	6.49351	8.97436	10	6.77966	7.93651	20.5882	5.76923	14.5161	0	10.9091	4.87805	13.5593	12.5	11.4286	13.3333
total					100	100	100	100	100	100	100	100	100	100	100	100	100	100	100	100	100	100	100	100	100	100	100	0	100	100	100	100	100	100
