# Supplementary material for: Spatial distribution of bacterial communities driven by multiple environmental factors in a beach wetland of the largest freshwater lake in China
Source: Front Microbiol. 2015 Feb 26;6:129. doi: 10.3389/fmicb.2015.00129 (PMC4341555; doi:10.3389/fmicb.2015.00129)
Supplement: Table S6 — Relative abundance at phylum level (CCA). [file TableS6.XLS]

## Sheet: Sheet1
Table S6 Relative abundance at phylum level (CCA)
	Ni	Pl	TM7	Ac	Ve	Cl	Act	Al	Del	Gam	Beta	unPro	Fi	Other	unBac
A1	0	0	0	5	3.75	6.25	5	7.5	16.25	6.25	15	10	11.25	0	13.75
A2	0	1.20482	2.40964	8.43373	1.20482	3.61446	4.81928	8.43373	21.6867	7.22892	8.43373	1.20482	7.22892	3.61446	20.4819
A3	0	5.12821	0	6.41026	0	0	5.12821	6.41026	8.97436	6.41026	12.8205	12.8205	10.2564	3.84615	21.7949
A4	0	1.20482	0	4.81928	1.20482	1.20482	8.43373	14.4578	21.6867	3.61446	10.8434	3.61446	12.0482	2.40964	14.4578
A5	0	0	0	6.41026	0	7.69231	14.1026	0	2.5641	30.7692	3.84615	3.84615	10.2564	1.28205	19.2308
A6	0	0	0	3.33333	0	26.6667	38.3333	1.66667	1.66667	5	5	1.66667	11.6667	3.33333	1.66667
B1	0	0	0	4.7619	0	5.95238	23.8095	22.619	8.33333	5.95238	14.2857	2.38095	2.38095	1.19048	8.33333
B2	0	1.19048	0	5.95238	1.19048	0	28.5714	20.2381	11.9048	5.95238	7.14286	2.38095	3.57143	1.19048	10.7143
B3	0	0	0	1.17647	0	4.70588	22.3529	11.7647	20	0	18.8235	2.35294	4.70588	1.17647	12.9412
B4	0	0	0	8.64198	0	6.17284	17.284	6.17284	14.8148	2.46914	8.64198	3.7037	11.1111	0	20.9877
B5	2.89855	1.44928	0	14.4928	1.44928	5.7971	20.2899	1.44928	1.44928	0	10.1449	2.89855	10.1449	4.34783	23.1884
B6	2.32558	0	0	6.97674	0	6.97674	46.5116	0	3.48837	0	1.16279	0	10.4651	3.48837	18.6047
C1	0	1.20482	3.61446	27.7108	0	2.40964	4.81928	26.506	6.0241	2.40964	3.61446	2.40964	0	2.40964	16.8675
C2	0	0	0	17.5	0	2.5	6.25	28.75	12.5	1.25	0	2.5	7.5	3.75	17.5
C3	2.35294	2.35294	2.35294	18.8235	2.35294	8.23529	2.35294	12.9412	9.41176	1.17647	1.17647	2.35294	3.52941	2.35294	28.2353
C4	1.19048	0	0	11.9048	0	20.2381	1.19048	2.38095	5.95238	2.38095	2.38095	10.7143	1.19048	0	40.4762
C5	1.28205	1.28205	0	14.1026	0	5.12821	8.97436	3.84615	6.41026	5.12821	3.84615	3.84615	5.12821	0	41.0256
C6	6.17284	0	0	11.1111	0	6.17284	9.87654	3.7037	12.3457	0	3.7037	1.23457	4.93827	1.23457	39.5062
D1	0	2.38095	0	14.2857	0	9.52381	7.14286	20.2381	2.38095	2.38095	5.95238	5.95238	4.7619	3.57143	21.4286
D2	0	3.57143	0	14.2857	2.38095	8.33333	7.14286	29.7619	4.7619	1.19048	5.95238	1.19048	2.38095	2.38095	16.6667
D3	0	0	0	17.7215	0	29.1139	5.06329	15.1899	5.06329	0	2.53165	2.53165	2.53165	1.26582	18.9873
D4	0	0	0	23.75	1.25	30	3.75	6.25	10	0	2.5	0	2.5	0	20
D5	0	0	0	13.0952	0	14.2857	3.57143	11.9048	4.7619	1.19048	4.7619	4.7619	4.7619	1.19048	35.7143
D6	1.20482	1.20482	0	10.8434	0	4.81928	20.4819	6.0241	2.40964	8.43373	7.22892	0	6.0241	1.20482	30.1205
E1	0	3.57143	1.19048	19.0476	2.38095	1.19048	13.0952	20.2381	8.33333	1.19048	2.38095	4.7619	8.33333	3.57143	10.7143
E2	0	0	0	13.0952	5.95238	9.52381	17.8571	15.4762	3.57143	0	1.19048	1.19048	1.19048	0	30.9524
E3	1.21951	3.65854	1.21951	21.9512	0	19.5122	0	12.1951	9.7561	1.21951	4.87805	1.21951	1.21951	1.21951	20.7317
E4	3.7037	1.23457	0	14.8148	2.46914	29.6296	4.93827	7.40741	4.93827	1.23457	2.46914	2.46914	0	0	24.6914
E5	1.31579	2.63158	0	18.4211	0	15.7895	7.89474	7.89474	14.4737	1.31579	0	0	1.31579	6.57895	22.3684
E6	2.43902	0	0	7.31707	0	13.4146	7.31707	9.7561	10.9756	0	1.21951	2.43902	7.31707	4.87805	32.9268
