# Supplementary material for: Spatial distribution of bacterial communities driven by multiple environmental factors in a beach wetland of the largest freshwater lake in China
Source: Front Microbiol. 2015 Feb 26;6:129. doi: 10.3389/fmicb.2015.00129 (PMC4341555; doi:10.3389/fmicb.2015.00129)
Supplement: Table S7 — Geochemical characteristics (CCA). [file TableS7.XLS]

## Sheet: Sheet1
Table S7 Geochemical characteristics (CCA)
	WC	pH	NH4	NO3	SOC	SBD
A1	32.19	6.46	43.72	1.22	25.09	0.41
A2	32.01	6.81	33.81	1.09	10.14	0.36
A3	33.23	6.7	31.59	0.78	6.72	0.35
A4	29.24	6.85	35.03	0.69	6.8	0.48
A5	27.02	7.03	24.42	0.52	7.35	0.57
A6	24.95	6.96	17.75	1.13	6.99	0.55
B1	27.33	7.93	68.81	28.72	8.45	0.35
B2	27.31	7.8	53.27	19.68	7.97	0.35
B3	25.3	7.64	23.86	6.13	8.33	0.53
B4	24.98	7.44	21.55	3.42	7.15	0.56
B5	26.63	7.47	17.1	0.71	7.43	0.56
B6	26.81	7.72	14.91	0.14	6.03	0.53
C1	23.3	7.07	45.46	0.55	7.99	0.31
C2	22.99	7.14	38.31	0.68	8.07	0.46
C3	23.87	7.21	27.86	0.45	8.32	0.49
C4	24.95	7	66.13	0.69	6.71	0.44
C5	24.91	7.3	20.09	0.83	7.55	0.51
C6	26.63	7.48	17.78	0.79	7.01	0.45
D1	23.17	7.58	66.67	4.07	6.37	0.27
D2	23.85	7.35	58.41	2.81	7.82	0.37
D3	22.84	7.27	38.46	12.26	5.47	0.49
D4	24.01	7.37	24.21	1.33	6.15	0.52
D5	24.46	7.4	17.93	0.89	6.37	0.5
D6	25.66	7.42	16.78	1.17	6.44	0.47
E1	25.23	6.8	107.86	2.83	6.51	0.27
E2	24.6	6.62	80.94	3.07	6.48	0.43
E3	23.15	6.82	44.31	2.71	6.31	0.54
E4	23.4	7.38	26.71	1.64	5.94	0.61
E5	25.15	7.07	17.83	1.01	6.12	0.62
E6	25.83	7.53	35.91	1.16	6.09	0.55
